# Supplementary material for: Association of vaginal IL-4, IL-6, IL-8, IL-17, IFN-γ, and dietary intake with IBD status and vaginal microbiota in pregnant individuals
Source: PLoS One. 2026 Jan 14;21(1):e0335178. doi: 10.1371/journal.pone.0335178 (PMC12803450; doi:10.1371/journal.pone.0335178)
Supplement: S1 File — Full and refined models for alpha diversity indexes (Shannon and Simpson). The full model was refined using stepwise selection. Detailed coefficients, residuals, and goodness-of-fit metrics are included. (TXT) [file pone.0335178.s001.txt]

#Alpha diversity analysese:
#Full model:
log(diversity_metric) ~ Age + BMI + calpro_ng_mg +
                        vag_GM_CSF + vag_IL_4 + vag_IL_6 + vag_IL_1B +
                        vag_TNF_alpha + vag_IFN_gamma + vag_IL_8 + vag_IL_10 + vag_IL_17 +
                        HEI_2015_COMPONENT_1_TOTAL_VEGETABLES_0_5_ +
                        HEI_2015_COMPONENT_2_GREENS_AND_BEANS_0_5_ +
                        HEI_2015_COMPONENT_3_TOTAL_FRUIT_0_5_ +
                        HEI_2015_COMPONENT_5_WHOLE_GRAINS_0_10_ +
                        HEI_2015_COMPONENT_6_DAIRY_0_10_ +
                        HEI_2015_COMPONENT_7_TOTAL_PROTEIN_FOODS_0_5_ +
                        HEI_2015_COMPONENT_11_REFINED_GRAINS_0_10_ +
                        HEI_2015_COMPONENT_12_ADDED_SUGARS_0_10_ +
                        HEI_2015_COMPONENT_13_SATURATED_FATS_0_10_


# Best fitted model 
# Shannon diversity index as the dependent variable   

Call:
lm(formula = log(shannon_rar_asv) ~ BMI + vag_TNF_alpha + vag_IL_17 + 
    HEI_2015_COMPONENT_6_DAIRY_0_10_, data = diet_select)

Residuals:
     Min       1Q   Median       3Q      Max 
-1.50406 -0.30374 -0.08876  0.45396  1.17016 

Coefficients:
                                 Estimate Std. Error t value Pr(>|t|)  
(Intercept)                      -1.08125    0.74737  -1.447 0.1569  
BMI                               0.04967    0.02367   2.098 0.0432 *
vag_TNF_alpha                     0.12718    0.05213   2.440 0.0199 *
vag_IL_17                         0.09662    0.05557   1.739 0.0909 .
HEI_2015_COMPONENT_6_DAIRY_0_10_ -0.09924    0.04469  -2.221 0.0329 *
                                 
---
Signif. codes:  0 ‘***’ 0.001 ‘**’ 0.01 ‘*’ 0.05 ‘.’ 0.1 ‘ ’ 1

Residual standard error: 0.6655 on 35 degrees of freedom
Multiple R-squared:  0.2895,	Adjusted R-squared:  0.2083 
F-statistic: 3.566 on 4 and 35 DF,  p-value: 0.01531


 
Call:
lm(formula = log(simpson_rar_asv) ~ vag_IL_6 + vag_TNF_alpha + 
    vag_IFN_gamma + vag_IL_10 + HEI_2015_COMPONENT_6_DAIRY_0_10_ + 
    HEI_2015_COMPONENT_12_ADDED_SUGARS_0_10_, data = diet_select)

Residuals:
     Min       1Q   Median       3Q      Max 
-1.68783 -0.29978  0.09622  0.37553  1.09219 

Coefficients:
                                         Estimate Std. Error t value Pr(>|t|)
(Intercept)                               0.20166    0.62627 0.322   0.7495  
vag_IL_6                                  0.11860    0.05733 2.069   0.0465 *
vag_TNF_alpha                             0.10698    0.05087 2.103   0.0432 *
vag_IFN_gamma                            -0.17851    0.10654 -1.676   0.1033 
vag_IL_10                                 0.34784    0.19996  1.740   0.0912 .
HEI_2015_COMPONENT_6_DAIRY_0_10_         -0.10917    0.04353 -2.508   0.0173 *
HEI_2015_COMPONENT_12_ADDED_SUGARS_0_10_ -0.13455    0.05959 -2.258   0.0307 * 
                                           
---
Signif. codes:  0 ‘***’ 0.001 ‘**’ 0.01 ‘*’ 0.05 ‘.’ 0.1 ‘ ’ 1

Residual standard error: 0.6413 on 33 degrees of freedom
Multiple R-squared:  0.4223,	Adjusted R-squared:  0.3173 
F-statistic: 4.021 on 6 and 33 DF,  p-value: 0.00394
