# Supplementary material for: Association of vaginal IL-4, IL-6, IL-8, IL-17, IFN-γ, and dietary intake with IBD status and vaginal microbiota in pregnant individuals
Source: PLoS One. 2026 Jan 14;21(1):e0335178. doi: 10.1371/journal.pone.0335178 (PMC12803450; doi:10.1371/journal.pone.0335178)
Supplement: S2 File — Full and refined models for beta diversity analysis using Aitchison distance. The full model includes variables Age, BMI, calprotectin, HEI-2015 components, and vaginal cytokines, while the refined model includes the five most influential predictors. Outputs include R², F-statistics, and p-values from 999 permutations. (TXT) [file pone.0335178.s002.txt]

#Full model:
log(diversity_metric) ~ Age + BMI + calpro_ng_mg +
                        vag_GM_CSF + vag_IL_4 + vag_IL_6 + vag_IL_1B +
                        vag_TNF_alpha + vag_IFN_gamma + vag_IL_8 + vag_IL_10 + vag_IL_17 +
                        HEI_2015_COMPONENT_1_TOTAL_VEGETABLES_0_5_ +
                        HEI_2015_COMPONENT_2_GREENS_AND_BEANS_0_5_ +
                        HEI_2015_COMPONENT_3_TOTAL_FRUIT_0_5_ +
                        HEI_2015_COMPONENT_5_WHOLE_GRAINS_0_10_ +
                        HEI_2015_COMPONENT_6_DAIRY_0_10_ +
                        HEI_2015_COMPONENT_7_TOTAL_PROTEIN_FOODS_0_5_ +
                        HEI_2015_COMPONENT_11_REFINED_GRAINS_0_10_ +
                        HEI_2015_COMPONENT_12_ADDED_SUGARS_0_10_ +
                        HEI_2015_COMPONENT_13_SATURATED_FATS_0_10_

# Running the complete beta diversity model with with only the 5 most influential variables by adonis

Permutation test for adonis under reduced model
Marginal effects of terms
Permutation: free
Number of permutations: 999

vegan::adonis2(formula = form_mod3, data = met2, permutations = 999, by = "margin")
                                         Df SumOfSqs      R2      F Pr(>F)  
HEI_2015_COMPONENT_12_ADDED_SUGARS_0_10_  1    463.7 0.03873 1.5316  0.025 *
HEI_2015_COMPONENT_3_TOTAL_FRUIT_0_5_     1    330.2 0.02758 1.0906  0.291  
vag_IL_4                                  1    378.4 0.03161 1.2498  0.111  
vag_IL_8                                  1    265.7 0.02220 0.8777  0.577  
Age                                       1    252.5 0.02109 0.8340  0.766  
Residual                                 34  10293.0 0.85982                
Total                                    39  11971.1 1.00000                
---
Signif. codes:  0 ‘***’ 0.001 ‘**’ 0.01 ‘*’ 0.05 ‘.’ 0.1 ‘ ’ 1
